# Supplementary material for: Landscape Genetic Structure of a Streamside Tree Species Euptelea pleiospermum (Eupteleaceae): Contrasting Roles of River Valley and Mountain Ridge
Source: PLoS One. 2013 Jun 25;8(6):e66928. doi: 10.1371/journal.pone.0066928 (PMC3692547; doi:10.1371/journal.pone.0066928)
Supplement: Table S3 — Pair-wise population D EST (above the diagonal) and F ST (below the diagonal). (XLS) [file pone.0066928.s003.xls]

## Sheet: Sheet2
Table S3 Pair-wise population DEST (above the diagonal) and FST (below the diagonal)
	D2000	D1900	D1800	D1700	D1600	D1400	N1900	N1800	N1700	N1600	N1500	N1400	N1300	N1200	X2000	X1900	X1800	X1700	X1600	X1500	X1400	X1300	X1200	X1100	Y2000	Y1900	Y1800	Y1700	Y1600	Y1500	Y1400	Y1300	Y1200	Y1100	Y1000	Y900
D2000	--	0.0371273	0.0411865	0.0489632	0.0236841	0.0658949	0.142737	0.0579432	0.0733831	0.111762	0.0399546	0.0410379	0.0859215	0.094387	0.123623	0.0879101	0.105393	0.123642	0.0962288	0.0578219	0.0829137	0.148272	0.122931	0.079285	0.133701	0.0493098	0.00514757	0.0517087	0.0841585	0.0533524	0.0286138	0.0706618	0.118268	0.0925868	0.0427064	0.072793
D1900	0.0365	--	0.0410477	0.0647512	0.0296807	0.049396	0.16647	0.0746309	0.044652	0.0778528	0.0509818	0.0460681	0.0989651	0.115148	0.115911	0.108453	0.174211	0.157947	0.112254	0.0652749	0.07753	0.13533	0.0990538	0.075818	0.177209	0.104049	0.069902	0.0795629	0.0817718	0.0630896	0.0309111	0.0820769	0.0972018	0.155884	0.120887	0.159102
D1800	0.0292	0.0296	--	0.0808577	0.088622	0.0811138	0.222927	0.121808	0.0885496	0.0921875	0.0742014	0.0854499	0.135696	0.120287	0.0702163	0.124554	0.134561	0.122178	0.0717048	0.0927054	0.0934644	0.13103	0.103575	0.100897	0.116836	0.100336	0.0184416	0.0708368	0.080481	0.0675934	0.0477061	0.0843528	0.110307	0.171625	0.0990132	0.196394
D1700	0.0426	0.0497	0.0465	--	0.00387861	0.0276835	0.225338	0.106976	0.105943	0.0850169	0.0589699	0.0717408	0.0835859	0.0913617	0.0436578	0.0455596	0.0571247	0.116407	0.08859	0.125563	0.0578056	0.0976688	0.111535	0.0169968	0.0724905	0.0441373	0.0143215	0.0697919	0.0658056	0.0292385	0.0229924	0.0336491	0.104363	0.0559596	0.066736	0.0949307
D1600	0.0348	0.0317	0.0509	0.0063	--	0.0378595	0.171212	0.0428381	0.0753138	0.0769079	0.0463999	0.050984	0.0673766	0.0379434	0.0703058	0.063567	0.0873236	0.1027	0.114011	0.105742	0.0658332	0.127681	0.0496966	0.0368809	0.0580451	0.0432499	0.0234951	0.0725844	0.042867	0.0343978	0.00946913	0.0348452	0.0874727	0.0554009	0.06193	0.0709043
D1400	0.0783	0.0412	0.0648	0.0473	0.0367	--	0.148174	0.0359609	0.0682997	0.0621235	0.056164	0.0639848	0.0518671	0.0450683	0.0578419	0.0365321	0.0608996	0.0591468	0.0762034	0.111475	0.0185214	0.121594	0.0961863	0.0351375	0.12113	0.0477844	0.0390515	0.0141304	0.0450025	0.0473305	0.0390969	0.0489187	0.0765138	0.127212	0.120228	0.160966
N1900	0.1439	0.1254	0.1585	0.1495	0.1325	0.1074	--	0.0485914	0.117083	0.178292	0.185474	0.125177	0.117101	0.0629035	0.17733	0.212213	0.189871	0.182787	0.280357	0.144384	0.0763451	0.31009	0.112082	0.151291	0.257681	0.187107	0.172745	0.143328	0.160028	0.218982	0.168529	0.145234	0.170938	0.204537	0.151779	0.150398
N1800	0.0664	0.0563	0.0691	0.0613	0.0451	0.0314	0.0622	--	0.0150564	0.0683899	0.136148	0.0747767	0.125461	0.0166764	0.0675083	0.0458228	0.103089	0.0546307	0.087998	0.0857534	0.0130921	0.170624	0.0526033	0.0435761	0.191965	0.133237	0.0976458	0.0675893	0.0498573	0.0868797	0.0566038	0.0790948	0.084123	0.101485	0.0762109	0.0853923
N1700	0.0538	0.0365	0.0566	0.0533	0.0372	0.0427	0.0955	0.011	--	0.0562883	0.0919589	0.0450409	0.0773479	0.0744457	0.0715647	0.0502825	0.0882914	0.0835258	0.07169	0.0570185	0.0436074	0.0912421	0.0757586	0.0452111	0.195876	0.111322	0.0881377	0.0497352	0.0588718	0.0568079	0.0591759	0.0668439	0.0570467	0.0554991	0.0502852	0.112484
N1600	0.0945	0.0665	0.0701	0.084	0.0711	0.0629	0.1406	0.066	0.0482	--	0.0497119	0.0225788	0.032781	0.101792	0.0739576	0.0414267	0.0905102	0.0883908	0.0625136	0.0961768	0.0557813	0.185825	0.122958	0.0841468	0.154028	0.135671	0.0972866	0.069563	0.0426163	0.0541588	0.0629813	0.116028	0.133925	0.130623	0.1036	0.141691
N1500	0.052	0.0375	0.0577	0.0618	0.0453	0.0534	0.1342	0.0853	0.0531	0.0417	--	0.0181974	0.0223061	0.113471	0.126689	0.0894893	0.100393	0.121415	0.0662382	0.0516849	0.0961129	0.0890957	0.102318	0.0959402	0.0754094	0.0411602	0.0111139	0.0318357	0.0591495	0.0348842	0.0462257	0.052604	0.0826735	0.0669918	0.10161	0.17094
N1400	0.0633	0.0431	0.0684	0.0628	0.0437	0.0477	0.1117	0.0557	0.0317	0.0325	0.0142	--	0.0131289	0.103932	0.10236	0.0479825	0.0817858	0.142248	0.0482519	0.0859514	0.0836632	0.158485	0.100345	0.0962191	0.100688	0.0929428	0.0382233	0.0404222	0.0494914	0.0694411	0.0385473	0.0653393	0.140129	0.0884932	0.0701014	0.124077
N1300	0.0896	0.0607	0.094	0.0718	0.0503	0.0462	0.1179	0.075	0.055	0.0515	0.0167	0.0192	--	0.0707515	0.109902	0.0814688	0.05725	0.101462	0.0782329	0.0779726	0.110828	0.158072	0.119118	0.073173	0.0616623	0.0637644	0.0343459	0.0306776	0.0611159	0.0626437	0.0916767	0.0703403	0.108005	0.0264903	0.0988944	0.119422
N1200	0.0863	0.0663	0.0826	0.064	0.0489	0.0366	0.0739	0.013	0.0408	0.0818	0.0871	0.0782	0.0782	--	0.108106	0.0876392	0.104438	0.0563709	0.12627	0.147367	0.0386495	0.171387	0.0774917	0.0422396	0.167139	0.142781	0.0880037	0.0634538	0.114273	0.0870668	0.0942801	0.0759468	0.0734989	0.0688959	0.131454	0.148908
X2000	0.0808	0.09	0.0672	0.0614	0.0682	0.0734	0.1558	0.0579	0.0495	0.0845	0.0981	0.0829	0.0909	0.091	--	0.0681995	0.0566467	0.0690729	0.086806	0.126546	0.0489375	0.257853	0.0563051	0.0364239	0.120376	0.083431	0.0957504	0.0741087	0.0426209	0.0666121	0.0682754	0.0459814	0.0871628	0.106551	0.0373502	0.0918671
X1900	0.0879	0.0655	0.0763	0.0423	0.0383	0.031	0.1289	0.035	0.0392	0.0477	0.0707	0.045	0.0506	0.0568	0.0524	--	0.0604651	0.0875313	0.0420246	0.134439	0.0487453	0.164922	0.145656	0.0565007	0.140132	0.0855136	0.0582764	0.0439416	0.0313421	0.0542752	0.0366367	0.0763323	0.0994659	0.0913816	0.0769375	0.128046
X1800	0.0761	0.0878	0.0805	0.0537	0.0616	0.0525	0.1291	0.0626	0.0659	0.0738	0.0722	0.0636	0.0508	0.0722	0.0457	0.0397	--	0.0588367	0.0612486	0.162994	0.0669631	0.245901	0.0923978	0.0485371	0.123295	0.107585	0.0669577	0.0586832	0.0732208	0.0764021	0.0846336	0.0573322	0.110771	0.0558492	0.0657103	0.163153
X1700	0.068	0.0723	0.0608	0.0609	0.0586	0.0437	0.1171	0.0391	0.051	0.0736	0.0867	0.079	0.0788	0.039	0.0434	0.053	0.0323	--	0.0431028	0.166567	0.0692941	0.257731	0.118115	0.0736805	0.143699	0.213842	0.119334	0.0866213	0.101734	0.0810936	0.118455	0.110156	0.0960376	0.0571065	0.0994589	0.130075
X1600	0.0639	0.0564	0.0459	0.0481	0.0472	0.038	0.1452	0.0511	0.0447	0.0369	0.0481	0.0365	0.0425	0.0721	0.0548	0.0286	0.0401	0.0292	--	0.0806949	0.0644687	0.180245	0.126977	0.0356589	0.123622	0.140508	0.012971	0.083661	0.0597888	0.0380763	0.0488972	0.106291	0.129409	0.121093	0.0957407	0.170624
X1500	0.0734	0.0518	0.0763	0.0991	0.0812	0.081	0.1145	0.0743	0.055	0.065	0.0452	0.0555	0.0646	0.0936	0.11	0.0957	0.1069	0.0958	0.0647	--	0.0956955	0.147882	0.119093	0.0895276	0.196149	0.089055	0.0644407	0.104514	0.0700441	0.0658882	0.0603932	0.0926171	0.127428	0.19023	0.0680293	0.105624
X1400	0.0665	0.0575	0.061	0.041	0.0447	0.0211	0.0871	0.009	0.0265	0.0645	0.0716	0.0568	0.0689	0.0298	0.039	0.0325	0.0502	0.0384	0.042	0.0769	--	0.145864	0.0872994	0.0319827	0.161852	0.105636	0.0415121	0.0377776	0.0470589	0.0371788	0.0333393	0.0609393	0.0719938	0.116462	0.0865458	0.143529
X1300	0.102	0.0761	0.0982	0.0851	0.076	0.0642	0.1749	0.0827	0.0647	0.1111	0.0741	0.089	0.1063	0.1005	0.1657	0.0992	0.1373	0.1237	0.0931	0.1043	0.0846	--	0.236335	0.187176	0.189576	0.0895983	0.0771998	0.147898	0.123152	0.0762857	0.0951569	0.147725	0.183709	0.128634	0.209139	0.236687
X1200	0.0742	0.0847	0.0627	0.0682	0.0628	0.0758	0.1134	0.0544	0.0563	0.1063	0.0934	0.0844	0.0953	0.0754	0.0678	0.082	0.0683	0.0767	0.07	0.1093	0.0571	0.1401	--	0.0704143	0.0782699	0.115408	0.0772033	0.0980392	0.0657303	0.102626	0.071784	0.0704673	0.142985	0.143188	0.140005	0.163954
X1100	0.0589	0.0546	0.0537	0.0177	0.0289	0.0416	0.12	0.0372	0.0375	0.0709	0.0741	0.0724	0.061	0.0326	0.0444	0.0338	0.0427	0.0354	0.034	0.0861	0.0268	0.1008	0.0629	--	0.134575	0.0992922	0.017824	0.05909	0.0427025	0.0404218	0.029636	0.0270509	0.0603774	0.069953	0.0645028	0.114824
Y2000	0.0995	0.1258	0.1002	0.0897	0.0742	0.1228	0.2044	0.1446	0.1268	0.1465	0.0892	0.1123	0.0942	0.1667	0.1102	0.1227	0.0924	0.1335	0.1066	0.1494	0.1244	0.1764	0.0828	0.1127	--	0.0903187	0.0243824	0.0798005	0.104548	0.113713	0.0902406	0.111472	0.178214	0.0691192	0.126041	0.172595
Y1900	0.0518	0.0502	0.0602	0.0397	0.0413	0.0609	0.1391	0.0857	0.0628	0.1028	0.0468	0.0835	0.0729	0.0922	0.099	0.0854	0.0832	0.1008	0.083	0.081	0.0685	0.0786	0.0745	0.0562	0.0735	--	0.0073753	0.0158842	0.0462633	0.0751013	0.063804	0.050508	0.0951211	0.115698	0.108863	0.166849
Y1800	0.0027	0.0263	0.0176	0.0212	0.0225	0.0424	0.1302	0.0547	0.0433	0.0701	0.0139	0.0391	0.0465	0.0725	0.0746	0.057	0.0498	0.0599	0.0139	0.0531	0.0338	0.0669	0.0457	0.0202	0.0382	0.0064	--	0.00263023	0.0234399	0.00555411	0.00991961	0.0378613	0.10414	0.0430109	0.0498148	0.113972
Y1700	0.0444	0.0407	0.0509	0.0487	0.0495	0.0375	0.1254	0.0627	0.0471	0.0807	0.035	0.0565	0.051	0.0647	0.0605	0.0671	0.0561	0.0629	0.0592	0.0778	0.0436	0.1011	0.0676	0.0457	0.0755	0.023	-0.007	--	0.0539047	0.0574375	0.0663258	0.0357849	0.0627777	0.0686102	0.0802366	0.173116
Y1600	0.0469	0.0469	0.0404	0.0346	0.0286	0.0398	0.1104	0.0383	0.0315	0.0496	0.0479	0.0424	0.0517	0.0722	0.046	0.0252	0.0447	0.058	0.0281	0.0616	0.0365	0.0824	0.0441	0.0332	0.0696	0.0359	0.0067	0.0358	--	0.0253708	0.00872628	0.0706618	0.126731	0.0883534	0.0766002	0.0808774
Y1500	0.0429	0.0411	0.0357	0.0238	0.0252	0.0432	0.1357	0.0473	0.0285	0.0429	0.0401	0.0474	0.0515	0.064	0.0502	0.0322	0.0545	0.0533	0.0276	0.0621	0.0315	0.0643	0.0633	0.0256	0.0977	0.0488	0.0033	0.0416	0.0159	--	0.0153504	0.0584847	0.0600206	0.0545908	0.0587577	0.108962
Y1400	0.0338	0.0306	0.0282	0.0172	0.0099	0.0341	0.1201	0.038	0.0272	0.0546	0.0451	0.0374	0.0562	0.0615	0.0514	0.025	0.0539	0.0549	0.0291	0.0614	0.0287	0.071	0.0487	0.0266	0.0761	0.0421	0.0031	0.0413	0.0071	0.0081	--	0.0329682	0.0816015	0.0920347	0.044451	0.081222
Y1300	0.0536	0.0495	0.0469	0.0289	0.0268	0.0488	0.1235	0.0585	0.048	0.0837	0.0526	0.0606	0.0625	0.0659	0.0539	0.0614	0.051	0.0552	0.0548	0.0748	0.0457	0.0977	0.0628	0.027	0.0839	0.0416	0.0253	0.0404	0.0393	0.0369	0.0196	--	0.0286961	0.106507	0.070439	0.146323
Y1200	0.094	0.0552	0.0819	0.0793	0.0688	0.062	0.1427	0.0717	0.046	0.084	0.0664	0.081	0.074	0.0699	0.0885	0.0758	0.0759	0.0731	0.0695	0.0926	0.0577	0.1058	0.1	0.0546	0.1621	0.0781	0.0748	0.0683	0.0713	0.0429	0.0522	0.0301	--	0.115173	0.100814	0.195747
Y1100	0.0599	0.0826	0.0967	0.0492	0.0405	0.0776	0.1563	0.0695	0.0441	0.095	0.0757	0.0722	0.0601	0.0729	0.0885	0.0587	0.058	0.06	0.0756	0.1267	0.0729	0.099	0.1129	0.0481	0.1202	0.079	0.0468	0.0641	0.0626	0.0438	0.0531	0.0672	0.0753	--	0.0337	0.0954913
Y1000	0.0497	0.0946	0.0805	0.0795	0.069	0.1124	0.1674	0.0738	0.0488	0.09	0.0936	0.0836	0.1016	0.1096	0.0389	0.0797	0.079	0.0684	0.0723	0.0885	0.0674	0.1624	0.1048	0.0703	0.1195	0.1078	0.0601	0.0795	0.0617	0.0569	0.0566	0.075	0.1032	0.0562	--	0.0506167
Y900	0.0616	0.1056	0.1056	0.0716	0.0561	0.1158	0.1593	0.0802	0.0746	0.1241	0.1178	0.1037	0.1062	0.1094	0.0796	0.0984	0.0974	0.0745	0.08	0.1073	0.0897	0.1579	0.1068	0.0712	0.1136	0.1055	0.0707	0.0967	0.0601	0.0764	0.0658	0.09	0.1388	0.0649	0.0483	--
FST: P-values obtained after 12600 permutations; Indicative adjusted nominal level (5%) for multiple comparisons is 0.000079.

## Sheet: Sheet1
D1	--	0.0371273	0.0411865	0.0489632	0.0236841	0.0658949	0.142737	0.0579432	0.0733831	0.111762	0.0399546	0.0410379	0.0859215	0.094387	0.123623	0.0879101	0.105393	0.123642	0.0962288	0.0578219	0.0829137	0.148272	0.122931	0.079285	0.133701	0.0493098	0.00514757	0.0517087	0.0841585	0.0533524	0.0286138	0.0706618	0.118268	0.0925868	0.0427064	0.072793
D27	--	--	0.0410477	0.0647512	0.0296807	0.049396	0.16647	0.0746309	0.044652	0.0778528	0.0509818	0.0460681	0.0989651	0.115148	0.115911	0.108453	0.174211	0.157947	0.112254	0.0652749	0.07753	0.13533	0.0990538	0.075818	0.177209	0.104049	0.069902	0.0795629	0.0817718	0.0630896	0.0309111	0.0820769	0.0972018	0.155884	0.120887	0.159102
D56	--	--	--	0.0808577	0.088622	0.0811138	0.222927	0.121808	0.0885496	0.0921875	0.0742014	0.0854499	0.135696	0.120287	0.0702163	0.124554	0.134561	0.122178	0.0717048	0.0927054	0.0934644	0.13103	0.103575	0.100897	0.116836	0.100336	0.0184416	0.0708368	0.080481	0.0675934	0.0477061	0.0843528	0.110307	0.171625	0.0990132	0.196394
D93	--	--	--	--	0.00387861	0.0276835	0.225338	0.106976	0.105943	0.0850169	0.0589699	0.0717408	0.0835859	0.0913617	0.0436578	0.0455596	0.0571247	0.116407	0.08859	0.125563	0.0578056	0.0976688	0.111535	0.0169968	0.0724905	0.0441373	0.0143215	0.0697919	0.0658056	0.0292385	0.0229924	0.0336491	0.104363	0.0559596	0.066736	0.0949307
D125	--	--	--	--	--	0.0378595	0.171212	0.0428381	0.0753138	0.0769079	0.0463999	0.050984	0.0673766	0.0379434	0.0703058	0.063567	0.0873236	0.1027	0.114011	0.105742	0.0658332	0.127681	0.0496966	0.0368809	0.0580451	0.0432499	0.0234951	0.0725844	0.042867	0.0343978	0.00946913	0.0348452	0.0874727	0.0554009	0.06193	0.0709043
D145	--	--	--	--	--	--	0.148174	0.0359609	0.0682997	0.0621235	0.056164	0.0639848	0.0518671	0.0450683	0.0578419	0.0365321	0.0608996	0.0591468	0.0762034	0.111475	0.0185214	0.121594	0.0961863	0.0351375	0.12113	0.0477844	0.0390515	0.0141304	0.0450025	0.0473305	0.0390969	0.0489187	0.0765138	0.127212	0.120228	0.160966
N1	--	--	--	--	--	--	--	0.0485914	0.117083	0.178292	0.185474	0.125177	0.117101	0.0629035	0.17733	0.212213	0.189871	0.182787	0.280357	0.144384	0.0763451	0.31009	0.112082	0.151291	0.257681	0.187107	0.172745	0.143328	0.160028	0.218982	0.168529	0.145234	0.170938	0.204537	0.151779	0.150398
N37	--	--	--	--	--	--	--	--	0.0150564	0.0683899	0.136148	0.0747767	0.125461	0.0166764	0.0675083	0.0458228	0.103089	0.0546307	0.087998	0.0857534	0.0130921	0.170624	0.0526033	0.0435761	0.191965	0.133237	0.0976458	0.0675893	0.0498573	0.0868797	0.0566038	0.0790948	0.084123	0.101485	0.0762109	0.0853923
N68	--	--	--	--	--	--	--	--	--	0.0562883	0.0919589	0.0450409	0.0773479	0.0744457	0.0715647	0.0502825	0.0882914	0.0835258	0.07169	0.0570185	0.0436074	0.0912421	0.0757586	0.0452111	0.195876	0.111322	0.0881377	0.0497352	0.0588718	0.0568079	0.0591759	0.0668439	0.0570467	0.0554991	0.0502852	0.112484
N203	--	--	--	--	--	--	--	--	--	--	0.0497119	0.0225788	0.032781	0.101792	0.0739576	0.0414267	0.0905102	0.0883908	0.0625136	0.0961768	0.0557813	0.185825	0.122958	0.0841468	0.154028	0.135671	0.0972866	0.069563	0.0426163	0.0541588	0.0629813	0.116028	0.133925	0.130623	0.1036	0.141691
N166	--	--	--	--	--	--	--	--	--	--	--	0.0181974	0.0223061	0.113471	0.126689	0.0894893	0.100393	0.121415	0.0662382	0.0516849	0.0961129	0.0890957	0.102318	0.0959402	0.0754094	0.0411602	0.0111139	0.0318357	0.0591495	0.0348842	0.0462257	0.052604	0.0826735	0.0669918	0.10161	0.17094
N132	--	--	--	--	--	--	--	--	--	--	--	--	0.0131289	0.103932	0.10236	0.0479825	0.0817858	0.142248	0.0482519	0.0859514	0.0836632	0.158485	0.100345	0.0962191	0.100688	0.0929428	0.0382233	0.0404222	0.0494914	0.0694411	0.0385473	0.0653393	0.140129	0.0884932	0.0701014	0.124077
N108	--	--	--	--	--	--	--	--	--	--	--	--	--	0.0707515	0.109902	0.0814688	0.05725	0.101462	0.0782329	0.0779726	0.110828	0.158072	0.119118	0.073173	0.0616623	0.0637644	0.0343459	0.0306776	0.0611159	0.0626437	0.0916767	0.0703403	0.108005	0.0264903	0.0988944	0.119422
N93	--	--	--	--	--	--	--	--	--	--	--	--	--	--	0.108106	0.0876392	0.104438	0.0563709	0.12627	0.147367	0.0386495	0.171387	0.0774917	0.0422396	0.167139	0.142781	0.0880037	0.0634538	0.114273	0.0870668	0.0942801	0.0759468	0.0734989	0.0688959	0.131454	0.148908
X1	--	--	--	--	--	--	--	--	--	--	--	--	--	--	--	0.0681995	0.0566467	0.0690729	0.086806	0.126546	0.0489375	0.257853	0.0563051	0.0364239	0.120376	0.083431	0.0957504	0.0741087	0.0426209	0.0666121	0.0682754	0.0459814	0.0871628	0.106551	0.0373502	0.0918671
X153	--	--	--	--	--	--	--	--	--	--	--	--	--	--	--	--	0.0604651	0.0875313	0.0420246	0.134439	0.0487453	0.164922	0.145656	0.0565007	0.140132	0.0855136	0.0582764	0.0439416	0.0313421	0.0542752	0.0366367	0.0763323	0.0994659	0.0913816	0.0769375	0.128046
X198	--	--	--	--	--	--	--	--	--	--	--	--	--	--	--	--	--	0.0588367	0.0612486	0.162994	0.0669631	0.245901	0.0923978	0.0485371	0.123295	0.107585	0.0669577	0.0586832	0.0732208	0.0764021	0.0846336	0.0573322	0.110771	0.0558492	0.0657103	0.163153
X241	--	--	--	--	--	--	--	--	--	--	--	--	--	--	--	--	--	--	0.0431028	0.166567	0.0692941	0.257731	0.118115	0.0736805	0.143699	0.213842	0.119334	0.0866213	0.101734	0.0810936	0.118455	0.110156	0.0960376	0.0571065	0.0994589	0.130075
X275	--	--	--	--	--	--	--	--	--	--	--	--	--	--	--	--	--	--	--	0.0806949	0.0644687	0.180245	0.126977	0.0356589	0.123622	0.140508	0.012971	0.083661	0.0597888	0.0380763	0.0488972	0.106291	0.129409	0.121093	0.0957407	0.170624
X308	--	--	--	--	--	--	--	--	--	--	--	--	--	--	--	--	--	--	--	--	0.0956955	0.147882	0.119093	0.0895276	0.196149	0.089055	0.0644407	0.104514	0.0700441	0.0658882	0.0603932	0.0926171	0.127428	0.19023	0.0680293	0.105624
X23	--	--	--	--	--	--	--	--	--	--	--	--	--	--	--	--	--	--	--	--	--	0.145864	0.0872994	0.0319827	0.161852	0.105636	0.0415121	0.0377776	0.0470589	0.0371788	0.0333393	0.0609393	0.0719938	0.116462	0.0865458	0.143529
X71	--	--	--	--	--	--	--	--	--	--	--	--	--	--	--	--	--	--	--	--	--	--	0.236335	0.187176	0.189576	0.0895983	0.0771998	0.147898	0.123152	0.0762857	0.0951569	0.147725	0.183709	0.128634	0.209139	0.236687
X97	--	--	--	--	--	--	--	--	--	--	--	--	--	--	--	--	--	--	--	--	--	--	--	0.0704143	0.0782699	0.115408	0.0772033	0.0980392	0.0657303	0.102626	0.071784	0.0704673	0.142985	0.143188	0.140005	0.163954
X122	--	--	--	--	--	--	--	--	--	--	--	--	--	--	--	--	--	--	--	--	--	--	--	--	0.134575	0.0992922	0.017824	0.05909	0.0427025	0.0404218	0.029636	0.0270509	0.0603774	0.069953	0.0645028	0.114824
Y97	--	--	--	--	--	--	--	--	--	--	--	--	--	--	--	--	--	--	--	--	--	--	--	--	--	0.0903187	0.0243824	0.0798005	0.104548	0.113713	0.0902406	0.111472	0.178214	0.0691192	0.126041	0.172595
Y132	--	--	--	--	--	--	--	--	--	--	--	--	--	--	--	--	--	--	--	--	--	--	--	--	--	--	0.0073753	0.0158842	0.0462633	0.0751013	0.063804	0.050508	0.0951211	0.115698	0.108863	0.166849
Y158	--	--	--	--	--	--	--	--	--	--	--	--	--	--	--	--	--	--	--	--	--	--	--	--	--	--	--	0.00263023	0.0234399	0.00555411	0.00991961	0.0378613	0.10414	0.0430109	0.0498148	0.113972
Y164	--	--	--	--	--	--	--	--	--	--	--	--	--	--	--	--	--	--	--	--	--	--	--	--	--	--	--	--	0.0539047	0.0574375	0.0663258	0.0357849	0.0627777	0.0686102	0.0802366	0.173116
Y196	--	--	--	--	--	--	--	--	--	--	--	--	--	--	--	--	--	--	--	--	--	--	--	--	--	--	--	--	--	0.0253708	0.00872628	0.0706618	0.126731	0.0883534	0.0766002	0.0808774
Y241	--	--	--	--	--	--	--	--	--	--	--	--	--	--	--	--	--	--	--	--	--	--	--	--	--	--	--	--	--	--	0.0153504	0.0584847	0.0600206	0.0545908	0.0587577	0.108962
Y306	--	--	--	--	--	--	--	--	--	--	--	--	--	--	--	--	--	--	--	--	--	--	--	--	--	--	--	--	--	--	--	0.0329682	0.0816015	0.0920347	0.044451	0.081222
Y350	--	--	--	--	--	--	--	--	--	--	--	--	--	--	--	--	--	--	--	--	--	--	--	--	--	--	--	--	--	--	--	--	0.0286961	0.106507	0.070439	0.146323
Y379	--	--	--	--	--	--	--	--	--	--	--	--	--	--	--	--	--	--	--	--	--	--	--	--	--	--	--	--	--	--	--	--	--	0.115173	0.100814	0.195747
Y85	--	--	--	--	--	--	--	--	--	--	--	--	--	--	--	--	--	--	--	--	--	--	--	--	--	--	--	--	--	--	--	--	--	--	0.0337	0.0954913
Y43	--	--	--	--	--	--	--	--	--	--	--	--	--	--	--	--	--	--	--	--	--	--	--	--	--	--	--	--	--	--	--	--	--	--	--	0.0506167
Y1	--	--	--	--	--	--	--	--	--	--	--	--	--	--	--	--	--	--	--	--	--	--	--	--	--	--	--	--	--	--	--	--	--	--	--	--
